# Supplementary material for: Quantitative Measure of Receptor Agonist and Modulator Equi-Response and Equi-Occupancy Selectivity
Source: Sci Rep. 2016 Apr 27;6:25158. doi: 10.1038/srep25158 (PMC4846876; doi:10.1038/srep25158)
Supplement: Supplementary Dataset 1 [file srep25158-s1.xls]

## Sheet: Modulator Equi-Response Select.
	Set 1	Set2
chi	0.01	0.01
tauA	3	3
KA	100	100
n	1	1
alpha	100	10
beta	2	6
tauB	0.1	0.2		Fill in all parameter values in the yellow field and name set 1 and 2 properly
KB	50	100		Adjust the range of log[Agonist] and log[Modulator1] (default is from -3 to 5 in half log intervals)
RR	1	(=R1/R2)		Specify any dose combinations (in log values) to calculate specific selectivity values
				"FALSE" indicates a negative value, meaning no selectivity can be calculated for that dose combination.
			Log[Agonist] →		-3	-2.5	-2	-1.5	-1	-0.5	0	0.5	1	1.5	2	2.5	3	3.5	4	4.5	5
		Log[Modulator1] ↓		-3	0.999223	0.898489	0.694167	0.441632	0.267515	0.189966	0.162469	0.154373	0.154718	0.162895	0.18273	0.211111	0.233518	0.244378	0.248416	0.249764	0.250198
				-2.5	0.999245	0.898507	0.694175	0.44163	0.267506	0.189955	0.162459	0.154372	0.154745	0.163001	0.18301	0.211636	0.234237	0.245191	0.249263	0.250623	0.251061
				-2	0.999313	0.898562	0.694203	0.441624	0.267477	0.189918	0.162429	0.15437	0.154833	0.163337	0.183895	0.213298	0.236511	0.247762	0.251944	0.253341	0.253791
				-1.5	0.999529	0.898735	0.694289	0.441604	0.267386	0.189804	0.162332	0.154364	0.155108	0.164398	0.186694	0.218554	0.243702	0.255891	0.260422	0.261935	0.262422
				-1	1.00021	0.899284	0.694564	0.441541	0.267098	0.189441	0.162028	0.154343	0.155981	0.167756	0.195543	0.235172	0.266443	0.281598	0.287231	0.289113	0.289718
				-0.5	1.00238	0.901018	0.695431	0.441342	0.266188	0.188296	0.161064	0.154278	0.15874	0.178372	0.223529	0.287726	0.338356	0.36289	0.372009	0.375055	0.376035
				0	1.00922	0.906504	0.698174	0.440713	0.263309	0.184673	0.158017	0.154072	0.167464	0.211946	0.312028	0.453916	0.565764	0.619957	0.640099	0.646827	0.648992
				0.5	1.03085	0.923852	0.706849	0.438726	0.254205	0.173216	0.148381	0.153419	0.195053	0.318113	0.591884	0.979453	1.28489	1.43287	1.48788	1.50625	1.51216
Modulator equi-response selectivity values				1	1.09924	0.978712	0.734279	0.432439	0.225415	0.136986	0.117908	0.151355	0.282297	0.653845	1.47687	2.64135	3.55897	4.00355	4.16878	4.22397	4.24173
				1.5	1.31554	1.15219	0.821023	0.41256	0.134375	0.0224161	0.0215463	0.144829	0.558185	1.71552	4.27544	7.89672	10.7503	12.1327	12.6465	12.8182	12.8734
				2	1.99953	1.70079	1.09533	0.349696	0	0	0	0.12419	1.43062	5.07284	13.1253	24.5157	33.4911	37.8394	39.4556	39.9954	40.1691
				2.5	4.16248	3.43559	1.96277	0.150905	0	0	0	0.058926	4.18951	15.6896	41.1109	77.0694	105.404	119.131	124.233	125.937	126.486
				3	11.0024	8.92152	4.70585	0	0	0	0	0	12.9139	49.2628	129.609	243.259	332.812	376.198	392.324	397.71	399.443
				3.5	32.6319	26.2696	13.3802	0	0	0	0	0	40.5027	155.431	409.466	768.797	1051.94	1189.12	1240.1	1257.13	1262.61
				4	101.031	81.1288	40.811	0	0	0	0	0	127.746	491.162	1294.45	2430.69	3326.02	3759.79	3921.01	3974.85	3992.18
				4.5	317.326	254.609	127.555	0	0	0	0	0	403.635	1552.84	4093.02	7686.07	10517.3	11889	12398.8	12569	12623.9
				5	1001.31	803.202	401.863	0	0	0	0	0	1276.07	4910.16	12942.9	24305	33258.1	37595.7	39207.8	39746.3	39919.6
			Log[Agonist] →		-3	-2.5	-2	-1.5	-1	-0.5	0	0.5	1	1.5	2	2.5	3	3.5	4	4.5	5
		Log[Modulator1] ↓		-3	99.6828	99.042	97.0689	91.3176	76.9189	51.375	25.1742	9.80245	3.53539	1.36822	0.662481	0.437202	0.365749	0.343132	0.335978	0.333716	0.333
				-2.5	99.6416	98.9959	97.008	91.2174	76.744	51.1517	25.0119	9.72792	3.50762	1.3581	0.658274	0.434898	0.364051	0.341626	0.334532	0.332289	0.33158
				-2	99.5115	98.8502	96.8159	90.9018	76.1963	50.4581	24.5124	9.49969	3.42277	1.3272	0.645427	0.427864	0.358866	0.337026	0.330118	0.327933	0.327243
				-1.5	99.1026	98.3928	96.2138	89.9187	74.5159	48.3851	23.0577	8.84496	3.18081	1.23927	0.608897	0.407867	0.344125	0.323951	0.31757	0.315552	0.314914
				-1	97.8336	96.9763	94.3616	86.9505	69.6667	42.8334	19.4253	7.27156	2.60809	1.03222	0.523016	0.36088	0.309496	0.293236	0.288093	0.286467	0.285952
				-0.5	94.047	92.7764	88.9758	78.7755	57.8382	31.4916	13.0141	4.69155	1.69477	0.705109	0.38775	0.286946	0.255024	0.244924	0.24173	0.24072	0.240401
				0	83.9531	81.7754	75.5778	60.9761	37.8889	17.3215	6.48148	2.29236	0.873016	0.413988	0.267786	0.221447	0.206783	0.202145	0.200678	0.200215	0.200068
				0.5	63.5423	60.3582	52.1065	36.4005	18.6928	7.45077	2.66909	0.98755	0.436798	0.260661	0.204762	0.187065	0.181467	0.179696	0.179136	0.178959	0.178903
	Intermediate variable P values			1	38.4313	35.4287	28.4184	17.5139	7.98039	3.02274	1.11905	0.475579	0.26764	0.201428	0.180444	0.173803	0.171703	0.171039	0.170829	0.170762	0.170741
				1.5	21.1897	19.1526	14.6994	8.51092	3.72313	1.43102	0.583613	0.301121	0.210253	0.181361	0.172209	0.169313	0.168398	0.168108	0.168016	0.167987	0.167978
				2	13.5207	12.1203	9.14351	5.18877	2.26539	0.905685	0.409314	0.244592	0.191685	0.174872	0.169546	0.167862	0.167329	0.16716	0.167107	0.16709	0.167085
				2.5	10.7739	9.63161	7.22725	4.08205	1.79227	0.737256	0.353682	0.226576	0.185771	0.172805	0.168698	0.167399	0.166988	0.166858	0.166817	0.166804	0.1668
				3	9.86841	8.81468	6.60378	3.72614	1.6414	0.68376	0.336037	0.220865	0.183896	0.17215	0.16843	0.167253	0.16688	0.166763	0.166726	0.166714	0.16671
				3.5	9.57823	8.55323	6.40481	3.61298	1.59357	0.66682	0.330453	0.219057	0.183303	0.171942	0.168345	0.167206	0.166846	0.166732	0.166696	0.166685	0.166682
				4	9.48608	8.47023	6.34171	3.57714	1.57843	0.661461	0.328686	0.218486	0.183115	0.171877	0.168318	0.167192	0.166836	0.166723	0.166687	0.166676	0.166672
				4.5	9.4569	8.44396	6.32174	3.5658	1.57364	0.659766	0.328127	0.218305	0.183056	0.171856	0.168309	0.167187	0.166832	0.16672	0.166684	0.166673	0.16667
				5	9.44767	8.43565	6.31542	3.56221	1.57213	0.659229	0.327951	0.218248	0.183037	0.17185	0.168307	0.167186	0.166831	0.166719	0.166683	0.166672	0.166669

## Sheet: Agonist Equi-Response Select.
	Set 1	Set2
chi	0.01	0.01
tauA	3	3
KA	100	100
n	1	1
alpha	100	10
beta	2	6
tauB	0.1	0.2
KB	50	100		All values in yellow field will propagate from sheet 1 (no need to duplicate your input effort)
RR	1	(=R1/R2)
			Log[Agonist 1] →		-3	-2.5	-2	-1.5	-1	-0.5	0	0.5	1	1.5	2	2.5	3	3.5	4	4.5	5
		Log[Modulator] ↓		-3	0.99995	0.99767	0.996951	0.996723	0.99665	0.996624	0.996607	0.996572	0.996469	0.996145	0.99512	0.991881	0.981637	0.949241	0.846799	0.522847	0
				-2.5	0.999847	0.992679	0.990433	0.989724	0.989497	0.989416	0.989362	0.989253	0.98893	0.987915	0.984707	0.974562	0.942482	0.841035	0.520232	0	0
				-2	0.999562	0.977315	0.970484	0.968341	0.967656	0.967412	0.967246	0.966913	0.965922	0.962808	0.952967	0.921848	0.82344	0.512248	0	0	0
				-1.5	0.999064	0.932566	0.91334	0.907415	0.905532	0.904858	0.904389	0.903433	0.900576	0.891593	0.863203	0.773434	0.489558	0	0	0	0
				-1	1.00129	0.820809	0.776539	0.763497	0.759401	0.757916	0.756823	0.754499	0.747511	0.725524	0.656033	0.436295	0	0	0	0	0
				-0.5	1.04197	0.624306	0.554061	0.53499	0.529121	0.526952	0.525198	0.521258	0.509303	0.471661	0.352677	0	0	0	0	0	0
				0	1.56801	0.431365	0.350912	0.33134	0.32551	0.323437	0.321931	0.318751	0.309195	0.279134	0.184122	0	0	0	0	0	0
				0.5	0	0.357417	0.249492	0.227795	0.221844	0.220481	0.221484	0.226315	0.242116	0.292249	0.450834	0.952342	2.53826	7.55335	23.4125	73.5635	232.155
Agonist equi-response selectivity values				1	0	0.631787	0.24037	0.201318	0.192413	0.192614	0.201608	0.232632	0.331551	0.644617	1.6347	4.76564	14.6666	45.976	144.985	458.079	1448.17
				1.5	0	0	0.365936	0.230868	0.2098	0.212973	0.241923	0.339184	0.648532	1.62734	4.72277	14.5114	45.4659	143.353	452.898	1431.76	4527.21
				2	0	0	2.08137	0.326018	0.264761	0.270378	0.333871	0.547868	1.22865	3.38275	10.195	31.7374	99.8603	315.284	996.514	3150.75	9963.05
				2.5	0	0	0	0.473018	0.329787	0.3337	0.431398	0.763868	1.82237	5.17187	15.7646	49.2621	155.19	490.165	1549.45	4899.2	15492
				3	0	0	0	0.59609	0.37119	0.371833	0.489004	0.890379	2.16892	6.21492	19.0104	59.4736	187.43	592.062	1871.62	5917.94	18713.5
				3.5	0	0	0	0.658011	0.388771	0.387549	0.512531	0.941871	2.3098	6.63874	20.3291	63.622	200.526	633.456	2002.5	6331.79	20022.2
				4	0	0	0	0.681418	0.394948	0.393006	0.520671	0.959664	2.35845	6.7851	20.7844	65.0545	205.049	647.75	2047.69	6474.7	20474.1
				4.5	0	0	0	0.689284	0.39697	0.394785	0.523322	0.965457	2.37429	6.83274	20.9326	65.5208	206.521	652.403	2062.4	6521.22	20621.2
				5	0	0	0	0.691821	0.397616	0.395353	0.524169	0.967306	2.37935	6.84795	20.9799	65.6696	206.991	653.888	2067.1	6536.07	20668.2
			Log[Agonist] →		-3	-2.5	-2	-1.5	-1	-0.5	0	0.5	1	1.5	2	2.5	3	3.5	4	4.5	5
		Log[Modulator1] ↓		-3	99.6828	99.042	97.0689	91.3176	76.9189	51.375	25.1742	9.80245	3.53539	1.36822	0.662481	0.437202	0.365749	0.343132	0.335978	0.333716	0.333
				-2.5	99.6416	98.9959	97.008	91.2174	76.744	51.1517	25.0119	9.72792	3.50762	1.3581	0.658274	0.434898	0.364051	0.341626	0.334532	0.332289	0.33158
				-2	99.5115	98.8502	96.8159	90.9018	76.1963	50.4581	24.5124	9.49969	3.42277	1.3272	0.645427	0.427864	0.358866	0.337026	0.330118	0.327933	0.327243
				-1.5	99.1026	98.3928	96.2138	89.9187	74.5159	48.3851	23.0577	8.84496	3.18081	1.23927	0.608897	0.407867	0.344125	0.323951	0.31757	0.315552	0.314914
				-1	97.8336	96.9763	94.3616	86.9505	69.6667	42.8334	19.4253	7.27156	2.60809	1.03222	0.523016	0.36088	0.309496	0.293236	0.288093	0.286467	0.285952
				-0.5	94.047	92.7764	88.9758	78.7755	57.8382	31.4916	13.0141	4.69155	1.69477	0.705109	0.38775	0.286946	0.255024	0.244924	0.24173	0.24072	0.240401
				0	83.9531	81.7754	75.5778	60.9761	37.8889	17.3215	6.48148	2.29236	0.873016	0.413988	0.267786	0.221447	0.206783	0.202145	0.200678	0.200215	0.200068
				0.5	63.5423	60.3582	52.1065	36.4005	18.6928	7.45077	2.66909	0.98755	0.436798	0.260661	0.204762	0.187065	0.181467	0.179696	0.179136	0.178959	0.178903
	Intermediate variable P values			1	38.4313	35.4287	28.4184	17.5139	7.98039	3.02274	1.11905	0.475579	0.26764	0.201428	0.180444	0.173803	0.171703	0.171039	0.170829	0.170762	0.170741
				1.5	21.1897	19.1526	14.6994	8.51092	3.72313	1.43102	0.583613	0.301121	0.210253	0.181361	0.172209	0.169313	0.168398	0.168108	0.168016	0.167987	0.167978
				2	13.5207	12.1203	9.14351	5.18877	2.26539	0.905685	0.409314	0.244592	0.191685	0.174872	0.169546	0.167862	0.167329	0.16716	0.167107	0.16709	0.167085
				2.5	10.7739	9.63161	7.22725	4.08205	1.79227	0.737256	0.353682	0.226576	0.185771	0.172805	0.168698	0.167399	0.166988	0.166858	0.166817	0.166804	0.1668
				3	9.86841	8.81468	6.60378	3.72614	1.6414	0.68376	0.336037	0.220865	0.183896	0.17215	0.16843	0.167253	0.16688	0.166763	0.166726	0.166714	0.16671
				3.5	9.57823	8.55323	6.40481	3.61298	1.59357	0.66682	0.330453	0.219057	0.183303	0.171942	0.168345	0.167206	0.166846	0.166732	0.166696	0.166685	0.166682
				4	9.48608	8.47023	6.34171	3.57714	1.57843	0.661461	0.328686	0.218486	0.183115	0.171877	0.168318	0.167192	0.166836	0.166723	0.166687	0.166676	0.166672
				4.5	9.4569	8.44396	6.32174	3.5658	1.57364	0.659766	0.328127	0.218305	0.183056	0.171856	0.168309	0.167187	0.166832	0.16672	0.166684	0.166673	0.16667
				5	9.44767	8.43565	6.31542	3.56221	1.57213	0.659229	0.327951	0.218248	0.183037	0.17185	0.168307	0.167186	0.166831	0.166719	0.166683	0.166672	0.166669

## Sheet: Equi-Occupancy Selectivity
	Set 1	Set2
chi	0.01	0.01
tauA	3	3
KA	100	100
n	1	1
alpha	100	10
beta	2	6
tauB	0.1	0.2
KB	50	100
RR	1	(=R1/R2)			All values in yellow field will propagate from sheet 1 (no need to duplicate your input effort)
Log[Modulator1]		P1	P2	B1/B2	A1/A2
-3	0.001	0.04014	1.01002	0.133139	0.996995
-2.5	0.00316228	0.0404427	1.01007	0.13312	0.99057
-2	0.01	0.0414	1.01022	0.133058	0.970869
-1.5	0.0316228	0.0444272	1.0107	0.132864	0.91416
-1	0.1	0.054	1.0122	0.13225	0.776693
-0.5	0.316228	0.0842719	1.01696	0.130308	0.547654
0	1	0.18	1.032	0.124167	0.330985
0.5	3.16228	0.482719	1.07957	0.104748	0.213589
1	10	1.44	1.23	0.043339	0.173857
1.5	31.6228	4.46719	1.7057	0	0.176102
2	100	14.04	3.21	0	0.2007
2.5	316.228	44.3119	7.96701	0	0.22633
3	1000	140.04	23.01	0	0.240466
3.5	3162.28	442.759	70.5801	0	0.246019
4	10000	1400.04	221.01	0	0.247911
4.5	31622.8	4427.23	696.711	0	0.248524
5	100000	14000	2201.01	0	0.248719
